# Supplementary material for: ATG5 is instrumental in the transition from autophagy to apoptosis during the degeneration of tick salivary glands
Source: PLoS Negl Trop Dis. 2021 Jan 29;15(1):e0009074. doi: 10.1371/journal.pntd.0009074 (PMC7875341; doi:10.1371/journal.pntd.0009074)
Supplement: S1 Data — (XLS) [file pntd.0009074.s001.xls]

## Sheet: Fig1B
Fig1B		unFed			F-3d			F-4d			F-5d			F-6d			F-7d			E-1d			E-3d			E-5d
	width	523.8	653.6	603.6	687.52	878.38	702.3	844.14	808.46	965.58	1045.12	1030.55	1182.79	1316.38	1302.1	1322.1	1768.82	1495.32	1473.63	1510.34	1601.93	1013.51	1409.87	1505.67	1420.81	959.08	701.09	815.9
	length	2097.12	2108.06	2032.47	2415.57	2460.01	2470.01	2859.41	2541.68	2182.79	2689.54	2812.62	2776.21	3263.43	3340.39	3318.63	4254.36	4460.44	4110.06	3354.89	3393.95	3389.57	3637.77	3768.77	3633.23	1913.82	1921.61	1923.85
	Gland bubble diameter	43.48	32.29	36.1	52.32	58.35	55.39	92.05	81.22	73.65	83.78	80.23	87.85	90.9	96.42	103.77	136.65	129.75	129.06	129.33	99.6	90.34	104.65	92.24	89.53	82.28	82.54	89.65

## Sheet: Fig2-3
Fig2 A		unfed			F-3d			F-5d			F-7d			E-1d			E-2d			E-3d
	atg3	0.04729	0.03916	0.02971	0.03782	0.037125	0.04051	0.022421	0.025501	0.02884	0.021329	0.028058	0.02647	0.016602	0.014333	0.01984	0.023269	0.02348	0.020015	0.014233	0.035788	0.029343
	atg4b	0.004212	0.005795	0.003794	0.062061	0.146852	0.143624	0.031532	0.107358	0.094382	0.04678	0.039807	0.093627	0.20941	0.220965	0.129264	0.518349	0.605847	0.4973	0.5472	0.562763	0.630374
	atg4d	0.003803	0.0038974	0.004972	0.005416	0.005392	0.006354	0.004445	0.006237	0.002099	0.01043	0.002394	0.000856	0.002976	0.003869	0.004382	0.01479	0.012793	0.010826	0.022151	0.010729	0.017925
	atg5	0.00152	0.00162	0.001167	0.014668	0.01878	0.011836	0.005513	0.002506	0.004207	0.004648	0.001267	0.003046	0.006994	0.001582	0.002893	0.027277	0.030356	0.028926	0.018611	0.013684	0.015483
	atg6	0.041325	0.0453245	0.032325	0.076571	0.108286	0.10342	0.07966	0.06984	0.083556	0.006994	0.001582	0.002893	0.108303	0.200801		0.233504	0.160727	0.217417	0.228895	0.262236	0.362048
	atg7	0.000883	0.00068843	0.000975883	0.000976	0.000781	0.001242		0.000708	0.000381	0.000769	0.000105	0.000296	0.000344	0.000403	0.000251	0.00111	0.00211	0.001671	0.002433	0.002037	0.002037
	atg8	0.000609	0.00068843	0.00127588	0.000281	0.00028	0.00164	0.00068	0.000397	0.000905	0.000652	0.00094	0.000639	0.002326	0.001206	0.000746	0.002291	0.003425	0.002454	0.00197	0.001203	0.002038
	atg9	0.004799	0.00268843	0.00327588	0.009275	0.010318	0.006674	0.006084	0.002402	0.01312	0.048804	0.002109	0.004916	0.003163	0.000987	0.004738	0.046275	0.042844	0.0314	0.019444	0.074254	0.056442
	atg10	0.001638	0.0025482	0.00348962	0.004059	0.009413	0.00277	0.0018941	0.001167	0.002423	0.000382	0.000597	0.004916	0.006802	0.007112	0.0059812	0.004776	0.00717	0.004074	0.010812	0.01263	0.016442
	atg12	0.126754	0.12487	0.15892	1.17345	1.73409	1.11753	0.545602	0.679569	0.540604	0.23482	0.213465	0.299641	0.25483	0.173017	0.310662	3.70964	3.61779	2.67415	2.7892	3.05324	2.89201
	atg13	0.001155	0.001252	0.001389	0.003297	0.00362	0.00244	0.001599	0.00131	0.001182	0.000244	0.000656		0.000287	0.00063	0.0007921	0.010049	0.009183	0.00934	0.004867	0.005581	0.006484
	atg14	0.113848	0.12884	0.009351	0.029762	0.108599	0.072748	0.019171	0.018446	0.021363	0.028065	0.01782	0.041193	0.068012	0.067532	0.051774	0.155789	0.096036	0.045938	0.228712	0.113704	0.347012
	atg16	0.038773	0.003945	0.00591	0.05863	0.086722	0.035398	0.032251	0.012782	0.036043	0.015652	0.012552	0.02448	0.086747	0.03497	0.021277	0.183715	0.201462	0.2462	0.2347	0.316456	0.180439
Fig2 B	caspase7	0.001724	0.001579	0.001978	0.025787	0.025787	0.030112	0.039847	0.126493	0.049039	0.077028	0.094731	0.026437	0.063041	0.143746	0.129471	0.070438	0.051201	0.039847	0.29715	0.319113	0.283852
	caspase1	0.008674	0.0069124	0.004972	0.013134	0.016238	0.012023	0.0066	0.009791	0.008132	0.039651	0.03249	0.010562	0.019841	0.013862	0.021535	0.038439	0.029396	0.018652	0.07213	0.055094	0.078826
	caspase8	0.037571	0.02972	0.03198	0.048003	0.036306	0.105401	0.2179	0.241878	0.1745	0.035393	0.038958	0.03197	0.026664	0.062237	0.119506	0.041214	0.023435	0.012974	0.13465	0.143013	0.150087
	caspase9	0.000639	0.000597	0.0005971	0.033651	0.047255	0.024015	0.028844	0.013485	0.035923	0.12875	0.113178	0.132833	0.20795	0.24513	0.253988	0.420855	0.546805	0.49371	0.48972	0.586101	0.502108
Fig 3D		unfed			F-3d			F-5d			F-7d			E-1d			E-2d			E-3d
	calpainI	0.00961	0.00861	0.008972	0.001966	0.001558	0.007197	0.000651	0.00481	0.00095	0.02293	0.011749	0.015872	0.007667	0.006896	0.007833	0.009754	0.007369	0.007497	0.004888	0.004887	0.002337
	calpainII	0.048204	0.035204	0.049721	0.008669	0.010917	0.017054	0.012006	0.011526	0.024912	0.036305	0.050906	0.08165	0.062774	0.063019		0.139336	0.091976	0.110974	0.045198	0.031312	0.023372

## Sheet: Fig3B
Fig3B		ATG5			NtATG5			RhCaspase7			cleaved-RhCaspase7			RhATG8			RhATG8-PE
FED-3D		0.002235	0.002055	0.002204	0.052301	0.051544	0.05585	0.013	0.013	0.013	0.03816	0.040326	0.04116	0.056812	0.056812	0.056708	0.009263	0.009263	0.009263
FED-5D		0.004336	0.004378	0.00447	0.027609	0.027968	0.026365	0.018783	0.018012	0.018783	0.065885	0.063369	0.067687	0.007982	0.008458	0.007963	0.013659	0.015422	0.014356
FED-7D		0.032965	0.031779	0.032294	1.03374	1.02342	1.03374	0.053075	0.049997	0.049004	0.359917	0.364045	0.40336	0.016915	0.018272	0.017107	0.17031	0.177012	0.169801
E-1d		0.017993	0.018424	0.01906	0.658825	0.631266	0.623737	0.044837	0.048235	0.045819	0.328274	0.292645	0.290886	0.020383	0.023959	0.021235	0.095544	0.100803	0.102597
E-3d		0.007649	0.007736	0.007476	0.362803	0.361997	0.356597	0.044811	0.043012	0.042079	0.098747	0.104489	0.105107	0.028943	0.031145	0.030691	0.117671	0.117674	0.116091
E-5d		0.004618	0.004653	0.005141	0.213255	0.20944	0.152008	0.027628	0.023974	0.023974	0.099191	0.094521	0.096442	0.018192	0.018668	0.018385	0.075017	0.073366	0.076021

## Sheet: Fig6-7
Fig6A		Control			24h			48h			72h
	RhATG3	0.04729	0.003569	0.003978	1.2597	1.09645	1.39508	1.02879	1.07248	1.11429	0.028273	0.035351	0.035897
	RhATG4B	0.004212	0.0043697	0.0039874	0.07892	0.060526	0.083316	0.108972	0.110872	0.097045	0.06441	0.065199	0.06968
	RhATG4D	0.006803	0.006389	0.0062587	0.035284	0.020339	0.044387	0.10159	0.108257	0.096547	0.005799	0.005971	0.005384
	RhATG5	0.00152	0.001689	0.0018795	0.125947	0.092431	0.12376	0.080497	0.089869	0.080194	0.016491	0.01841	0.0198764
	RhATG6	0.041325	0.045897	0.045987	0.10258	0.10292	0.1709	0.20224	0.201789	0.19873	0.30789	0.30756	0.32487
	RhATG7	0.000883	0.000789413	0.0009897	0.1028	0.114302	0.080952	0.078945	0.057902	0.08269	0.004574	0.001797	0.0035987
	RhATG8	0.000609	0.000798	0.0009836	0.4568	0.356654	0.488804	1.05897	1.06355	0.986614	0.629026	0.747155	0.79834
	RhATG9	0.004799	0.004789	0.0045987	0.12348	0.12587	0.129874	0.162897	0.161853	0.178946	0.0592851	0.045475
	RhATG10	0.001638	0.0016897	0.0017894	0.039875	0.036208	0.038549	0.125479	0.121417	0.091628	0.0129	0.016068	0.012897
	RhATG12	0.196754	0.18974	0.15689	5.4589	5.38913	4.41294	12.1598	10.0836	13.7411	5.88022	6.12335	6.01584
	RhATG13	0.0072748	0.0068972	0.0078923	0.01248	0.018611	0.020219	0.045897	0.047377	0.039187	0.015285	0.012933	0.015484
	RhATG14	0.113848	0.112554	0.0987254	1.54689	1.40496	1.4606	0.354789	0.485503	0.21386	1.13177	1.3508	1.25879
	RhATG16	0.028773	0.02598	0.02987	0.0308975	0.030228	0.026454	0.06089	0.062024	0.060187	0.014612	0.017242	0.019456
Fig6B	RhCaspase1	0.001724	0.0022655	0.00125897	0.0045879	0.003481	0.006188	0.0078987	0.007127	0.006383	0.086285	0.072965	0.098752
	RhCaspase7	0.001724	0.0016897	0.0018998	0.123456	0.112772	0.104263	0.0078945	0.007127	0.006383	0.086285	0.072965	0.092547
	RhCaspase8	0.037571	0.035697	0.048978	0.21237	0.180591	0.205627	0.035675	0.034224	0.03038	0.10662	0.103865	0.134897
	RhCaspase9	0.000639	0.000368	0.0002897	0.002697	0.002329	0.002901	0.002897	0.002331	0.002946	0.166673	0.148662	0.156987
Fig7D	RhCalpain I	0.00961	0.009687	0.00897566	0.325987	0.369584	0.323666	0.089726	0.092036	0.036523	0.096785	0.122285	0.136987
	RhCalpain II	0.035204	0.0316987	0.0426879	0.122587	0.100408	0.142728	0.035497	0.029089	0.023385	0.227277	0.242616	0.245979

## Sheet: Fig7B
		ATG5			NtATG5			RhATG8			RhATG8-PE			RhCaspase7			cleaved-RhCaspase7
	DMSO	0.866451	0.866451	0.866451	0.030147	0.032923	0.031137	0.134416	0.137474	0.145156	0.217326	0.206675	0.20699	0.140157	0.138697	0.145361	0.027339	0.02838	0.029061
	5	1.03192	1.03192	1.08644	0.190429	0.192414	0.190297	0.558566	0.565655	0.563973	0.523852	0.541858	0.535123	0.206131	0.210362	0.209496	0.083687	0.084366	0.090737
	10	1.28547	1.22447	1.2227	0.286779	0.292514	0.290015	0.18621	0.187086	0.195319	0.119557	0.109072	0.119569	0.217324	0.237562	0.234968	0.157461	0.135502	0.166002
	20	1.6982	1.60652	1.62015	0.460656	0.460796	0.48293	0.057267	0.05107	0.045854	0.126085	0.137844	0.137497	0.254454	0.250326	0.245124	0.185706	0.199611	0.204226

## Sheet: Fig9B
			dsRhATG5			dsLuciferase
	Fig 9B	RhATG5	0.024915	0.014953	0.016954	0.569444	0.484298	0.597132

## Sheet: S1 Fig2
		fed-5d						engorged-0d
		dsATG5			dsluciferase			dsATG5			dsluciferase
	RhATG5	0.074915	0.064953	0.045481	0.369444	0.314242	0.289722	0.14915	0.10953	0.124548	0.436974	0.397882	0.297421
	RhATG8	0.000406	0.000906	0.000629	0.012597	0.009286	0.0114634	0.00524	0.0034992	0.0040294	0.045297	0.059162	0.038716
	Rhcaspase7	0.030257	0.049312	0.061794	0.4148	0.312524	0.347518	0.03891	0.0409843	0.059103	0.346822	0.268412	0.279561
